# Supplementary material for: Understanding the Economic Value and Impacts on Informal Carers of People Living with Mental Health Conditions
Source: Int J Environ Res Public Health. 2022 Mar 1;19(5):2858. doi: 10.3390/ijerph19052858 (PMC8910204; doi:10.3390/ijerph19052858)
Supplement: Supplementary file 1 [file ijerph-19-02858-s001.zip]

Archive with 1 entries (1 files):
- ijerph-1561599-supplementary.pdf
